# Supplementary material for: GISTs with NTRK Gene Fusions: A Clinicopathological, Immunophenotypic, and Molecular Study
Source: Cancers (Basel). 2022 Dec 23;15(1):105. doi: 10.3390/cancers15010105 (PMC9817796; doi:10.3390/cancers15010105)
Supplement: Supplementary file 1 [file cancers-15-00105-s001.zip]

Archive with 1 entries (1 files):
- cancers-2037302-supplementary.pdf
